# Supplementary material for: Identification and validation of a muscle failure index to predict prognosis and immunotherapy in lung adenocarcinoma through integrated analysis of bulk and single-cell RNA sequencing data
Source: Front Immunol. 2023 Jan 17;13:1057088. doi: 10.3389/fimmu.2022.1057088 (PMC9888242; doi:10.3389/fimmu.2022.1057088)
Supplement: Supplementary file 4 [file Table_1.xlsx]

## Sheet: Table-S1
Table-S1: Results of correlation analysis
Myogene	Gene	Correlation	p.value
BDNF	CAV1	0.434888	0
BDNF	FGF2	0.432492	0
BDNF	FHL1	0.408886	0
BDNF	LPHN2	0.426238	0
BDNF	SEMA6D	0.406518	0
FNDC5	ACAD8	0.431847	0
FNDC5	APBB1	0.404983	0
FNDC5	ARHGAP20	0.40877	0
FNDC5	ARHGEF17	0.425808	0
FNDC5	ARHGEF19	0.420318	0
FNDC5	ATP13A4	0.416498	4.58e-22
FNDC5	BZRAP1	0.405471	0
FNDC5	CMYA5	0.407307	0
FNDC5	COL21A1	0.451085	0
FNDC5	EFR3B	0.402165	0
FNDC5	ESYT3	0.451505	0
FNDC5	FAM184A	0.428733	0
FNDC5	FAM189A2	0.431949	0
FNDC5	GDF11	0.432688	0
FNDC5	GGT2	0.406319	5.55e-21
FNDC5	GPC4	0.448995	0
FNDC5	GPR116	0.41386	0
FNDC5	HIP1	0.428676	0
FNDC5	HLF	0.406884	0
FNDC5	KHDRBS2	0.404249	9.12e-21
FNDC5	LRRC75B	0.417055	0
FNDC5	MBIP	0.406636	0
FNDC5	MYOZ1	0.4034	1.12e-20
FNDC5	PDZD4	0.411775	0
FNDC5	PTK7	0.424814	0
FNDC5	RGN	0.440093	0
FNDC5	SALL2	0.418037	0
FNDC5	SCUBE3	0.403483	0
FNDC5	SHE	0.41845	0
FNDC5	SLC25A29	0.40705	0
FNDC5	SPATA6	0.410853	0
FNDC5	SUSD4	0.413536	0
FNDC5	TDRD10	0.479804	0
FNDC5	TEPP	0.410721	1.91e-21
FNDC5	TMPRSS2	0.413702	0
FNDC5	WDR91	0.461105	0
FNDC5	ZFP92	0.402305	0
FNDC5	ZNF362	0.414172	0
FNDC5	ZNF491	0.411852	0
IL15	44440	0.44242	0
IL15	ABCD2	0.561279	0
IL15	ABI3	0.468846	0
IL15	ACAP1	0.531101	0
IL15	ADAM19	0.453712	0
IL15	ADAMDEC1	0.410746	0
IL15	AGAP2	0.427366	0
IL15	AIF1	0.512167	0
IL15	AIM2	0.59934	0
IL15	AKAP5	0.453009	0
IL15	ALPK1	0.412698	0
IL15	AMICA1	0.452784	0
IL15	ANKRD33B	0.436816	0
IL15	ANKRD44	0.406303	0
IL15	AOAH	0.57022	0
IL15	AP1S2	0.486305	0
IL15	APBB1IP	0.46771	0
IL15	APOBEC3D	0.403724	0
IL15	APOBEC3G	0.591606	0
IL15	APOBEC3H	0.416117	0
IL15	APOL2	0.453574	0
IL15	APOL3	0.619813	0
IL15	APOL4	0.422384	0
IL15	APOL6	0.58507	0
IL15	ARHGAP15	0.525381	0
IL15	ARHGAP25	0.496369	0
IL15	ARHGAP30	0.475612	0
IL15	ARHGAP9	0.582707	0
IL15	ARHGEF3	0.440694	0
IL15	ARHGEF6	0.50221	0
IL15	ARNTL2	0.417756	0
IL15	ARRDC5	0.43539	3.55e-24
IL15	ASB2	0.432723	0
IL15	ATG7	0.445874	0
IL15	ATP8B4	0.50094	0
IL15	B2M	0.58004	0
IL15	BATF2	0.440059	0
IL15	BCL11B	0.458215	0
IL15	BCL2A1	0.534695	0
IL15	BHLHE41	0.410002	0
IL15	BIN2	0.547817	0
IL15	BIRC3	0.488153	0
IL15	BMP2K	0.442355	0
IL15	BTK	0.523663	0
IL15	BTLA	0.497485	0
IL15	BTN2A2	0.460526	0
IL15	BTN3A1	0.583943	0
IL15	BTN3A2	0.491374	0
IL15	BTN3A3	0.586355	0
IL15	C10orf128	0.475773	0
IL15	C11orf21	0.428347	0
IL15	C15orf53	0.487077	1.12e-30
IL15	C16orf54	0.415902	0
IL15	C1orf162	0.451139	0
IL15	C1orf54	0.423655	0
IL15	C1QA	0.474987	0
IL15	C1QB	0.458221	0
IL15	C1QC	0.460793	0
IL15	C3AR1	0.489189	0
IL15	C5orf56	0.587941	0
IL15	C5orf58	0.449263	8.19e-26
IL15	C9orf72	0.436574	0
IL15	CAMK4	0.488326	0
IL15	CARD16	0.52394	0
IL15	CARD17	0.548577	5.27e-40
IL15	CASP1	0.612693	0
IL15	CASP5	0.46652	5.88e-28
IL15	CCDC109B	0.581861	0
IL15	CCDC71L	0.445107	0
IL15	CCDC88A	0.425186	0
IL15	CCL3	0.45049	0
IL15	CCL4	0.605551	0
IL15	CCL4L1	0.45723	8.68e-27
IL15	CCL5	0.569514	0
IL15	CCL8	0.445457	0
IL15	CCR1	0.47054	0
IL15	CCR2	0.485741	0
IL15	CCR4	0.411686	0
IL15	CCR5	0.595575	0
IL15	CCR8	0.450385	5.99e-26
IL15	CD14	0.414638	0
IL15	CD163	0.449344	0
IL15	CD180	0.436181	0
IL15	CD1D	0.407365	0
IL15	CD2	0.604097	0
IL15	CD200R1	0.539385	0
IL15	CD226	0.609361	0
IL15	CD244	0.574487	0
IL15	CD247	0.605382	0
IL15	CD274	0.632283	0
IL15	CD28	0.496037	0
IL15	CD300A	0.433577	0
IL15	CD33	0.444846	0
IL15	CD37	0.406742	0
IL15	CD3D	0.56199	0
IL15	CD3E	0.544061	0
IL15	CD3G	0.581988	0
IL15	CD4	0.413361	0
IL15	CD40	0.50915	0
IL15	CD40LG	0.41392	0
IL15	CD48	0.519936	0
IL15	CD5	0.44234	0
IL15	CD52	0.402076	0
IL15	CD53	0.608198	0
IL15	CD6	0.474782	0
IL15	CD69	0.5555	0
IL15	CD70	0.496096	6.29e-32
IL15	CD72	0.497793	0
IL15	CD74	0.407085	0
IL15	CD80	0.557059	0
IL15	CD84	0.508362	0
IL15	CD86	0.553475	0
IL15	CD8A	0.567511	0
IL15	CD8B	0.472981	0
IL15	CD96	0.579347	0
IL15	CEP85L	0.43828	0
IL15	CIITA	0.503858	0
IL15	CLEC10A	0.436664	0
IL15	CLEC12A	0.430302	0
IL15	CLEC2B	0.587709	0
IL15	CLEC2D	0.512976	0
IL15	CLEC4A	0.527444	0
IL15	CLEC4D	0.458461	6.1e-27
IL15	CLEC4E	0.416617	0
IL15	CLEC6A	0.502915	6.71e-33
IL15	CLEC7A	0.501125	0
IL15	CLECL1	0.519694	0
IL15	CLNK	0.411349	0
IL15	CMKLR1	0.441469	0
IL15	CMPK2	0.404548	0
IL15	CORO1A	0.438524	0
IL15	CR1L	0.435817	3.17e-24
IL15	CRTAM	0.590705	0
IL15	CSF1R	0.426646	0
IL15	CSF2RB	0.516749	0
IL15	CST7	0.413768	0
IL15	CTLA4	0.579144	0
IL15	CTSS	0.453531	0
IL15	CXCL10	0.611556	0
IL15	CXCL11	0.597395	0
IL15	CXCL13	0.407906	0
IL15	CXCL9	0.520512	0
IL15	CXCR3	0.433377	0
IL15	CXCR4	0.411354	0
IL15	CXCR6	0.608326	0
IL15	CXorf21	0.444323	0
IL15	CXorf65	0.430413	1.32e-23
IL15	CYBB	0.547775	0
IL15	CYLD	0.412854	0
IL15	CYP4F22	0.446851	1.6e-25
IL15	CYSLTR2	0.477433	0
IL15	CYTH4	0.591436	0
IL15	CYTIP	0.542291	0
IL15	DAPP1	0.52355	0
IL15	DDX58	0.410539	0
IL15	DDX60	0.530494	0
IL15	DDX60L	0.465292	0
IL15	DOCK10	0.505265	0
IL15	DOCK11	0.411369	0
IL15	DOCK2	0.530702	0
IL15	DOCK8	0.472024	0
IL15	DOK2	0.447888	0
IL15	DPF3	0.508697	0
IL15	DSE	0.486443	0
IL15	EBI3	0.411833	0
IL15	EMP3	0.440671	0
IL15	EOMES	0.533324	0
IL15	EPSTI1	0.53917	0
IL15	ERAP1	0.442696	0
IL15	ETS1	0.409795	0
IL15	ETV7	0.522944	0
IL15	EVI2A	0.557144	0
IL15	EVI2B	0.547433	0
IL15	FAM26F	0.564145	0
IL15	FAM78A	0.469686	0
IL15	FAS	0.514919	0
IL15	FASLG	0.610424	1.46e-51
IL15	FCER1G	0.499026	0
IL15	FCGR1A	0.493371	0
IL15	FCGR1B	0.528164	0
IL15	FCGR2A	0.402561	0
IL15	FCGR2B	0.485198	0
IL15	FCGR3A	0.508819	0
IL15	FCRL3	0.425526	0
IL15	FCRL6	0.537789	0
IL15	FERMT3	0.483619	0
IL15	FGD2	0.498491	0
IL15	FGL2	0.545282	0
IL15	FGR	0.433782	0
IL15	FLI1	0.400947	0
IL15	FLT3LG	0.469453	0
IL15	FNBP1	0.445538	0
IL15	FOXP3	0.432239	0
IL15	FPR1	0.430274	0
IL15	FPR3	0.511257	0
IL15	FUT7	0.432781	0
IL15	FYB	0.577405	0
IL15	GAB3	0.514215	0
IL15	GATA3	0.408954	0
IL15	GBP1	0.675799	0
IL15	GBP2	0.529022	0
IL15	GBP3	0.405863	0
IL15	GBP4	0.608212	0
IL15	GBP5	0.606547	0
IL15	GFI1	0.54035	0
IL15	GIMAP1	0.428963	0
IL15	GIMAP2	0.603543	0
IL15	GIMAP4	0.560354	0
IL15	GIMAP5	0.530601	0
IL15	GIMAP6	0.452895	0
IL15	GIMAP7	0.451734	0
IL15	GLIPR1	0.559695	0
IL15	GLIPR2	0.427961	0
IL15	GMFG	0.488695	0
IL15	GNB4	0.5122	0
IL15	GNG2	0.458095	0
IL15	GNGT2	0.477785	0
IL15	GNLY	0.542401	0
IL15	GPR114	0.451787	0
IL15	GPR141	0.517056	0
IL15	GPR155	0.410033	0
IL15	GPR171	0.440726	0
IL15	GPR174	0.58371	2.89e-46
IL15	GPR18	0.571785	0
IL15	GPR183	0.452566	0
IL15	GPR34	0.411966	0
IL15	GPR65	0.606567	0
IL15	GPR82	0.459378	0
IL15	GPR84	0.505434	0
IL15	GRAP2	0.513501	0
IL15	GRIN3A	0.446788	0
IL15	GRIP2	0.413401	9.88e-22
IL15	GSTP1	-0.401134	0
IL15	GZMA	0.642188	0
IL15	GZMB	0.533398	0
IL15	GZMH	0.527743	0
IL15	GZMK	0.480912	0
IL15	HAPLN3	0.505918	0
IL15	HAVCR2	0.566171	0
IL15	HCK	0.445575	0
IL15	HCST	0.48246	0
IL15	HID1	-0.44946	0
IL15	HIVEP3	0.447403	0
IL15	HK3	0.44074	0
IL15	HLA-B	0.522106	0
IL15	HLA-C	0.442214	0
IL15	HLA-DMB	0.492561	0
IL15	HLA-DOA	0.44517	0
IL15	HLA-DOB	0.445877	0
IL15	HLA-DPA1	0.421111	0
IL15	HLA-DPB1	0.410094	0
IL15	HLA-DQA1	0.48008	0
IL15	HLA-DRA	0.453329	0
IL15	HLA-E	0.417602	0
IL15	HLA-F	0.5187	0
IL15	HPS5	0.411239	0
IL15	HS3ST3B1	0.421655	0
IL15	HSD11B1	0.412245	0
IL15	HTR7	0.42306	8.77e-23
IL15	ICOS	0.627247	0
IL15	IDO1	0.516351	0
IL15	IFFO1	0.422208	0
IL15	IFI16	0.463453	0
IL15	IFI30	0.427762	0
IL15	IFI35	0.419304	0
IL15	IFI44	0.467645	0
IL15	IFI44L	0.49063	0
IL15	IFIH1	0.483018	0
IL15	IFIT2	0.416394	0
IL15	IFIT3	0.485453	0
IL15	IFNG	0.598196	4.48e-49
IL15	IGSF6	0.507755	0
IL15	IKZF1	0.541553	0
IL15	IKZF3	0.404027	0
IL15	IL10	0.480611	0
IL15	IL10RA	0.549564	0
IL15	IL12RB1	0.604531	0
IL15	IL12RB2	0.411628	1.53e-21
IL15	IL15RA	0.606578	0
IL15	IL16	0.476665	0
IL15	IL18BP	0.493671	0
IL15	IL18R1	0.535929	0
IL15	IL18RAP	0.633109	0
IL15	IL1B	0.403931	0
IL15	IL21	0.417704	3.39e-22
IL15	IL21R	0.536055	0
IL15	IL26	0.461807	2.33e-27
IL15	IL27	0.456559	1.05e-26
IL15	IL2RA	0.529364	0
IL15	IL2RB	0.576075	0
IL15	IL2RG	0.517853	0
IL15	IL32	0.427312	0
IL15	IL4I1	0.450846	0
IL15	IL7	0.504591	0
IL15	IL7R	0.481002	0
IL15	IL9R	0.508572	0
IL15	IRF1	0.653548	0
IL15	IRF8	0.504481	0
IL15	IRG1	0.486136	1.51e-30
IL15	ITGA4	0.430542	0
IL15	ITGAL	0.478924	0
IL15	ITGAM	0.413845	0
IL15	ITGAX	0.446435	0
IL15	ITGB7	0.479408	0
IL15	ITK	0.563061	0
IL15	ITPRIPL1	0.451841	0
IL15	JAK2	0.567669	0
IL15	JAK3	0.457892	0
IL15	JAZF1	0.419766	0
IL15	KBTBD8	0.522965	0
IL15	KCNJ10	0.417482	0
IL15	KIAA0226L	0.441899	0
IL15	KIAA1551	0.4404	0
IL15	KIR2DL4	0.518078	3.86e-35
IL15	KLHDC7B	0.433915	0
IL15	KLHL6	0.442168	0
IL15	KLRB1	0.521695	0
IL15	KLRC1	0.588027	4.35e-47
IL15	KLRC3	0.464529	1.05e-27
IL15	KLRC4	0.522643	7.75e-36
IL15	KLRC4-KLRK1	0.574525	1.48e-44
IL15	KLRD1	0.594452	0
IL15	KLRK1	0.509783	6.7e-34
IL15	KMO	0.450702	0
IL15	LAG3	0.441515	0
IL15	LAIR1	0.506265	0
IL15	LAP3	0.471002	0
IL15	LAPTM5	0.508157	0
IL15	LAT2	0.464498	0
IL15	LCK	0.544733	0
IL15	LCP1	0.486837	0
IL15	LCP2	0.642357	0
IL15	LHFPL2	0.450688	0
IL15	LILRA1	0.432253	0
IL15	LILRA6	0.415819	0
IL15	LILRB1	0.546785	0
IL15	LILRB2	0.551201	0
IL15	LILRB3	0.405235	0
IL15	LILRB4	0.472325	0
IL15	LPAR6	0.470207	0
IL15	LPXN	0.593161	0
IL15	LRMP	0.470074	0
IL15	LRRC25	0.409882	0
IL15	LRRC8C	0.475588	0
IL15	LST1	0.427643	0
IL15	LTA	0.51499	0
IL15	LY75	0.461493	0
IL15	LYPD5	0.400985	0
IL15	MAF	0.424532	0
IL15	MAFB	0.505601	0
IL15	MAP4K1	0.43663	0
IL15	MATK	0.410554	0
IL15	MCOLN2	0.52177	0
IL15	MDFIC	0.410804	0
IL15	MEFV	0.451494	0
IL15	MICB	0.406054	0
IL15	MILR1	0.511401	0
IL15	MMP15	-0.42846	0
IL15	MNDA	0.476261	0
IL15	MPEG1	0.456521	0
IL15	MPP1	0.44277	0
IL15	MS4A4A	0.452346	0
IL15	MS4A6A	0.542911	0
IL15	MSL3	0.450178	0
IL15	MSR1	0.404876	0
IL15	MYO1F	0.457831	0
IL15	N4BP2L1	0.43628	0
IL15	NABP1	0.445758	0
IL15	NAIP	0.448955	0
IL15	NCF1	0.472004	0
IL15	NCF2	0.440327	0
IL15	NCF4	0.435201	0
IL15	NCK1	0.404519	0
IL15	NCKAP1L	0.537148	0
IL15	NCR1	0.577594	4.04e-45
IL15	NCR3	0.508584	1.01e-33
IL15	NFAM1	0.407648	0
IL15	NKG7	0.542846	0
IL15	NLRC3	0.516404	0
IL15	NLRC4	0.425691	0
IL15	NLRC5	0.5684	0
IL15	NLRP3	0.471818	0
IL15	NME8	0.474141	6.06e-29
IL15	NMI	0.450575	0
IL15	NPL	0.431047	0
IL15	OAS2	0.400452	0
IL15	OASL	0.404608	0
IL15	OPTN	0.429732	0
IL15	P2RX7	0.511131	0
IL15	P2RY10	0.542331	0
IL15	P2RY13	0.496145	0
IL15	PARP12	0.468665	0
IL15	PARP14	0.407231	0
IL15	PARP15	0.405754	0
IL15	PARP9	0.417559	0
IL15	PARVG	0.432031	0
IL15	PATL2	0.403561	0
IL15	PDCD1	0.49467	0
IL15	PDCD1LG2	0.652514	0
IL15	PIK3AP1	0.534062	0
IL15	PIK3CD	0.411545	0
IL15	PIK3CG	0.454272	0
IL15	PIK3R5	0.447282	0
IL15	PIP4K2A	0.433018	0
IL15	PLA2G2D	0.409588	0
IL15	PLA2G4C	0.440986	0
IL15	PLEK	0.564287	0
IL15	PLEKHA2	0.404875	0
IL15	PLEKHO1	0.471986	0
IL15	PLEKHO2	0.442706	0
IL15	PLSCR1	0.435364	0
IL15	PLXNC1	0.463122	0
IL15	PML	0.418722	0
IL15	PPP1R16B	0.410457	0
IL15	PPP2R2B	0.465162	0
IL15	PRF1	0.482532	0
IL15	PRKCB	0.438699	0
IL15	PSMB10	0.497657	0
IL15	PSMB8	0.46175	0
IL15	PSMB9	0.626214	0
IL15	PSME1	0.415458	0
IL15	PSME2	0.471766	0
IL15	PSTPIP1	0.569321	0
IL15	PSTPIP2	0.439678	0
IL15	PTAFR	0.477988	0
IL15	PTGDR	0.490878	0
IL15	PTGER4	0.440031	0
IL15	PTPN22	0.606801	0
IL15	PTPN7	0.613814	0
IL15	PTPRC	0.594773	0
IL15	PTPRO	0.450822	0
IL15	PYHIN1	0.586554	0
IL15	RAB33A	0.525484	0
IL15	RAB8B	0.476321	0
IL15	RAC2	0.516928	0
IL15	RAP2C	0.432405	0
IL15	RARRES1	0.443189	0
IL15	RARRES3	0.464443	0
IL15	RASAL3	0.472499	0
IL15	RASSF4	0.454519	0
IL15	RCSD1	0.494722	0
IL15	RELT	0.402949	0
IL15	RGS1	0.408154	0
IL15	RGS18	0.488845	0
IL15	RHOH	0.481715	0
IL15	RNASE6	0.417077	0
IL15	RSAD2	0.421593	0
IL15	RTN1	0.41633	0
IL15	RTP4	0.496787	0
IL15	RUFY4	0.426907	0
IL15	RUNX3	0.443714	0
IL15	SAMD3	0.617419	0
IL15	SAMD9	0.549234	0
IL15	SAMD9L	0.669751	0
IL15	SAMHD1	0.531299	0
IL15	SAMSN1	0.608651	0
IL15	SASH3	0.538578	0
IL15	SCIMP	0.522349	0
IL15	SCLT1	0.428435	0
IL15	SCML4	0.522942	0
IL15	SELL	0.495486	0
IL15	SELPLG	0.455812	0
IL15	SERPINB9	0.488443	0
IL15	SGTB	0.423249	0
IL15	SH2B3	0.434399	0
IL15	SH2D1A	0.588445	0
IL15	SH2D1B	0.423558	7.72e-23
IL15	SH2D2A	0.415746	0
IL15	SIGLEC1	0.40642	0
IL15	SIGLEC10	0.496169	0
IL15	SIGLEC14	0.407538	4.14e-21
IL15	SIGLEC9	0.448199	0
IL15	SIRPB2	0.421593	0
IL15	SIRPG	0.564973	0
IL15	SIT1	0.507934	0
IL15	SLA	0.518905	0
IL15	SLA2	0.62619	0
IL15	SLAMF1	0.544157	0
IL15	SLAMF6	0.512415	0
IL15	SLAMF7	0.497533	0
IL15	SLAMF8	0.534631	0
IL15	SLC12A3	0.437691	1.92e-24
IL15	SLC15A3	0.400673	0
IL15	SLC1A3	0.444322	0
IL15	SLC31A2	0.480922	0
IL15	SLC7A7	0.434185	0
IL15	SLC8A1	0.427513	0
IL15	SLC9A9	0.432027	0
IL15	SLFN12L	0.577765	0
IL15	SMCO2	0.466024	6.8e-28
IL15	SNX10	0.539213	0
IL15	SNX20	0.541897	0
IL15	SOD2	0.455066	0
IL15	SP100	0.493209	0
IL15	SP110	0.494993	0
IL15	SP140	0.575536	0
IL15	SPI1	0.411147	0
IL15	SPN	0.421016	0
IL15	SRGN	0.460217	0
IL15	SSTR3	0.440029	1.03e-24
IL15	ST8SIA4	0.456735	0
IL15	STAC3	0.411627	0
IL15	STAMBPL1	0.526638	0
IL15	STAT1	0.526453	0
IL15	STAT4	0.515094	0
IL15	STAT5A	0.437876	0
IL15	STK10	0.459494	0
IL15	STK17A	0.462382	0
IL15	STK4	0.402533	0
IL15	STX11	0.48113	0
IL15	SUCNR1	0.427298	0
IL15	SYNE3	0.41231	0
IL15	TAGAP	0.576517	0
IL15	TAP1	0.551734	0
IL15	TAP2	0.56409	0
IL15	TBC1D10C	0.504621	0
IL15	TBX21	0.551376	0
IL15	TCAF2	0.473832	0
IL15	TESPA1	0.466188	0
IL15	TFEC	0.621068	0
IL15	THEMIS	0.596812	0
IL15	TICAM2	0.470548	1.78e-28
IL15	TIFA	0.420249	0
IL15	TIFAB	0.513256	2.05e-34
IL15	TIGIT	0.578174	0
IL15	TLR1	0.476017	0
IL15	TLR10	0.409459	0
IL15	TLR4	0.480992	0
IL15	TLR6	0.446409	0
IL15	TLR7	0.464062	0
IL15	TLR8	0.525487	0
IL15	TMEM140	0.496221	0
IL15	TMEM229B	0.443415	0
IL15	TMIGD2	0.554054	6.23e-41
IL15	TNFAIP2	0.451776	0
IL15	TNFAIP3	0.50591	0
IL15	TNFAIP8	0.575166	0
IL15	TNFAIP8L2	0.457694	0
IL15	TNFRSF8	0.415159	0
IL15	TNFRSF9	0.60068	0
IL15	TNFSF13B	0.637642	0
IL15	TNFSF4	0.409112	0
IL15	TNFSF8	0.465295	0
IL15	TNIP3	0.457072	0
IL15	TPK1	0.440543	0
IL15	TRAF1	0.512755	0
IL15	TRAF3IP3	0.556358	0
IL15	TRAT1	0.57468	1.39e-44
IL15	TRIM21	0.467247	0
IL15	TRIM22	0.483995	0
IL15	TRIM69	0.53438	0
IL15	TRPS1	0.400972	0
IL15	TRPV2	0.41187	0
IL15	TTC24	0.528373	9.98e-37
IL15	TXK	0.433559	0
IL15	UBA6	0.403305	0
IL15	UBA7	0.405138	0
IL15	UBASH3A	0.548232	0
IL15	UBD	0.540868	0
IL15	UBE2L6	0.567466	0
IL15	UHRF2	0.428318	0
IL15	VNN2	0.408216	0
IL15	WARS	0.521148	0
IL15	WAS	0.479412	0
IL15	WIPF1	0.574511	0
IL15	XAF1	0.496251	0
IL15	XCL2	0.512602	2.56e-34
IL15	ZAP70	0.490968	0
IL15	ZBED2	0.508784	0
IL15	ZBP1	0.500539	0
IL15	ZBTB32	0.423934	0
IL15	ZC3H12D	0.412495	0
IL15	ZEB2	0.41023	0
IL15	ZNF101	0.454883	0
IL15	ZNF267	0.481364	0
IL15	ZNF683	0.529806	0
IL15	ZNF80	0.434906	4.03e-24
IL15	ZNF804A	0.497344	4.19e-32
IL15	ZNF831	0.447898	0
MSTN	ABCA10	0.531739	2.94e-37
MSTN	ABCA5	0.401601	1.71e-20
MSTN	AC090154.1	0.409933	2.31e-21
MSTN	ACCS	0.449783	7.08e-26
MSTN	ACRC	0.416707	4.35e-22
MSTN	AHSA2	0.444793	2.81e-25
MSTN	ALDH8A1	0.516095	7.69e-35
MSTN	AMY2B	0.52341	5.9e-36
MSTN	ANKHD1-EIF4EBP3	0.402326	1.44e-20
MSTN	ANKK1	0.478049	1.85e-29
MSTN	ANKRD10	0.477785	2.01e-29
MSTN	ANKRD23	0.47155	1.32e-28
MSTN	ANKS3	0.418572	2.73e-22
MSTN	AP000866.1	0.419291	2.28e-22
MSTN	AP4B1	0.410339	2.09e-21
MSTN	APBB3	0.470791	1.66e-28
MSTN	ARGLU1	0.501798	9.72e-33
MSTN	ARMCX4	0.42148	1.31e-22
MSTN	ARPC4-TTLL3	0.434682	4.28e-24
MSTN	ARR3	0.424584	5.94e-23
MSTN	ATG16L2	0.482435	4.8e-30
MSTN	ATP13A5	0.417583	3.5e-22
MSTN	AVIL	0.439799	1.09e-24
MSTN	BCO2	0.435958	3.05e-24
MSTN	BZRAP1	0.452831	3.02e-26
MSTN	C1orf101	0.474367	5.66e-29
MSTN	C2orf66	0.474603	5.27e-29
MSTN	C5orf45	0.510714	4.88e-34
MSTN	C6orf163	0.421184	1.41e-22
MSTN	CA3	0.420396	1.72e-22
MSTN	CACNB1	0.460166	3.74e-27
MSTN	CAPN3	0.537895	3.04e-38
MSTN	CARD8	0.449695	7.26e-26
MSTN	CARF	0.485737	1.71e-30
MSTN	CBWD3	0.407076	4.63e-21
MSTN	CCDC14	0.443935	3.55e-25
MSTN	CCDC146	0.45192	3.9e-26
MSTN	CCDC159	0.402285	1.46e-20
MSTN	CCDC180	0.538497	2.43e-38
MSTN	CCDC30	0.432076	8.51e-24
MSTN	CCDC39	0.502407	7.95e-33
MSTN	CCDC66	0.419245	2.3e-22
MSTN	CCDC79	0.449801	7.05e-26
MSTN	CCDC84	0.46112	2.84e-27
MSTN	CCNL1	0.403083	1.21e-20
MSTN	CCNL2	0.463931	1.25e-27
MSTN	CDK3	0.41973	2.04e-22
MSTN	CDKL3	0.442545	5.19e-25
MSTN	CDRT4	0.408452	3.32e-21
MSTN	CFAP44	0.446673	1.68e-25
MSTN	CFAP70	0.472553	9.78e-29
MSTN	CHAD	0.449688	7.27e-26
MSTN	CIRBP	0.408871	2.99e-21
MSTN	CLEC4F	0.415779	5.48e-22
MSTN	CLHC1	0.416385	4.71e-22
MSTN	CLK1	0.45235	3.46e-26
MSTN	CLK4	0.501528	1.06e-32
MSTN	CNTD1	0.434951	3.99e-24
MSTN	COLQ	0.507875	1.28e-33
MSTN	CPO	0.426589	3.55e-23
MSTN	CRYGS	0.542342	5.72e-39
MSTN	CSAD	0.468169	3.61e-28
MSTN	CTD-2369P2.10	0.427518	2.79e-23
MSTN	CUBN	0.469456	2.47e-28
MSTN	CXorf23	0.430517	1.28e-23
MSTN	CYP4Z1	0.402997	1.23e-20
MSTN	DCDC2B	0.446994	1.53e-25
MSTN	DDX17	0.468728	3.06e-28
MSTN	DDX26B	0.49163	2.65e-31
MSTN	DDX5	0.467259	4.73e-28
MSTN	DFNB59	0.462811	1.74e-27
MSTN	DLEC1	0.431703	9.39e-24
MSTN	DNAH1	0.406893	4.83e-21
MSTN	DNHD1	0.48506	2.12e-30
MSTN	DOPEY1	0.404967	7.68e-21
MSTN	ECHDC2	0.482926	4.12e-30
MSTN	EFCAB13	0.451317	4.62e-26
MSTN	ELMOD3	0.45499	1.64e-26
MSTN	EML6	0.421267	1.38e-22
MSTN	ENGASE	0.416418	4.68e-22
MSTN	EPB42	0.4212	1.41e-22
MSTN	EZH1	0.430831	1.18e-23
MSTN	FAM13B	0.413092	1.07e-21
MSTN	FAM183B	0.405717	6.42e-21
MSTN	FAM193B	0.476434	3.03e-29
MSTN	FAM221B	0.45045	5.88e-26
MSTN	FAM227A	0.439603	1.15e-24
MSTN	FAM229A	0.441728	6.48e-25
MSTN	FAM71F2	0.441428	7.03e-25
MSTN	FGF17	0.443177	4.37e-25
MSTN	FPGT-TNNI3K	0.532941	1.89e-37
MSTN	GABBR1	0.440058	1.02e-24
MSTN	GABRE	0.405016	7.59e-21
MSTN	GABRR2	0.412539	1.22e-21
MSTN	GGA2	0.403411	1.11e-20
MSTN	GNRH1	0.467422	4.51e-28
MSTN	GOLGA6L9	0.509501	7.37e-34
MSTN	GOLGA8N	0.475434	4.1e-29
MSTN	GPRASP1	0.434791	4.16e-24
MSTN	GSTM2	0.431161	1.08e-23
MSTN	GTF2IRD2	0.450218	6.28e-26
MSTN	HCG27	0.452014	3.8e-26
MSTN	HNRNPH1	0.452755	3.08e-26
MSTN	HPX	0.406982	4.73e-21
MSTN	HSD17B3	0.408979	2.92e-21
MSTN	IKBKB	0.400903	2.02e-20
MSTN	IL11RA	0.521008	1.38e-35
MSTN	IMPG1	0.405116	7.41e-21
MSTN	INPP5B	0.461135	2.83e-27
MSTN	JMJD7-PLA2G4B	0.461687	2.41e-27
MSTN	KCNAB3	0.455523	1.41e-26
MSTN	KCNIP2	0.438458	1.56e-24
MSTN	KLHDC1	0.45368	2.38e-26
MSTN	KLKB1	0.481565	6.28e-30
MSTN	KPNA5	0.415231	6.28e-22
MSTN	L3MBTL1	0.404287	9.04e-21
MSTN	LAT	0.437841	1.85e-24
MSTN	LCAT	0.414145	8.22e-22
MSTN	LCNL1	0.407969	3.73e-21
MSTN	LEAP2	0.434637	4.33e-24
MSTN	LENG8	0.414927	6.77e-22
MSTN	LHX4	0.40287	1.27e-20
MSTN	LRIG2	0.442763	4.89e-25
MSTN	LRIT3	0.563547	1.4e-42
MSTN	LRP2BP	0.48062	8.4e-30
MSTN	LRP5L	0.484451	2.56e-30
MSTN	LRRC39	0.502194	8.53e-33
MSTN	LTB4R2	0.407182	4.51e-21
MSTN	LUC7L	0.469861	2.19e-28
MSTN	LUC7L3	0.478145	1.8e-29
MSTN	LY6G5B	0.448744	9.46e-26
MSTN	MAPK10	0.459316	4.78e-27
MSTN	MASP2	0.497152	4.46e-32
MSTN	MDM4	0.443051	4.52e-25
MSTN	MEGF11	0.402446	1.4e-20
MSTN	MROH7	0.422049	1.13e-22
MSTN	MS4A4E	0.426204	3.92e-23
MSTN	MSANTD2	0.416785	4.27e-22
MSTN	MSS51	0.454409	1.93e-26
MSTN	MYH3	0.436542	2.61e-24
MSTN	MYO15A	0.408367	3.38e-21
MSTN	MYSM1	0.414619	7.31e-22
MSTN	N4BP2L1	0.408413	3.35e-21
MSTN	N4BP2L2	0.465796	7.27e-28
MSTN	NBPF12	0.407789	3.89e-21
MSTN	NEIL1	0.433581	5.73e-24
MSTN	NICN1	0.410278	2.13e-21
MSTN	NIPSNAP3B	0.418543	2.75e-22
MSTN	NKTR	0.460038	3.88e-27
MSTN	NLGN3	0.415859	5.37e-22
MSTN	NLRP1	0.414169	8.17e-22
MSTN	NPHP3	0.463569	1.39e-27
MSTN	NPIPA1	0.419861	1.97e-22
MSTN	NPIPB3	0.401713	1.67e-20
MSTN	OFD1	0.407992	3.71e-21
MSTN	OGT	0.415531	5.83e-22
MSTN	OR52N4	0.440192	9.82e-25
MSTN	PHKG1	0.429743	1.57e-23
MSTN	PHYKPL	0.471852	1.21e-28
MSTN	PLA2G4B	0.403439	1.11e-20
MSTN	PLEKHH2	0.487091	1.12e-30
MSTN	PLGLB1	0.434541	4.44e-24
MSTN	PLIN1	0.420984	1.49e-22
MSTN	PNISR	0.482722	4.39e-30
MSTN	POLN	0.536665	4.8e-38
MSTN	POU6F1	0.429658	1.6e-23
MSTN	PPP1R32	0.435536	3.41e-24
MSTN	PRCD	0.472088	1.12e-28
MSTN	PRRT2	0.462498	1.9e-27
MSTN	PTCH2	0.479358	1.24e-29
MSTN	RABL2A	0.527693	1.28e-36
MSTN	RBM44	0.402522	1.38e-20
MSTN	RBM5	0.461747	2.37e-27
MSTN	RBM6	0.412822	1.14e-21
MSTN	REV1	0.436872	2.39e-24
MSTN	RFPL3S	0.41772	3.38e-22
MSTN	RGL4	0.411757	1.48e-21
MSTN	RIC3	0.417056	3.99e-22
MSTN	RNPC3	0.524618	3.84e-36
MSTN	RP11-106M3.2	0.426248	3.88e-23
MSTN	RP11-295P9.3	0.432038	8.6e-24
MSTN	RP11-434D12.1	0.45243	3.38e-26
MSTN	RP11-574K11.31	0.419756	2.03e-22
MSTN	RP11-793H13.10	0.433503	5.85e-24
MSTN	RP5-966M1.6	0.487497	9.85e-31
MSTN	RSRP1	0.518085	3.85e-35
MSTN	SARM1	0.402897	1.26e-20
MSTN	SCN11A	0.423383	8.08e-23
MSTN	SEC31B	0.50913	8.36e-34
MSTN	SERPINI2	0.402831	1.28e-20
MSTN	SFI1	0.441997	6.02e-25
MSTN	SGK494	0.412619	1.2e-21
MSTN	SLC25A27	0.488354	7.51e-31
MSTN	SLC25A29	0.407181	4.51e-21
MSTN	SLC25A34	0.44491	2.72e-25
MSTN	SLC26A5	0.437642	1.95e-24
MSTN	SLC6A16	0.444376	3.15e-25
MSTN	SLC9A5	0.411905	1.43e-21
MSTN	SLC9C1	0.413337	1e-21
MSTN	SLFN14	0.405989	6.01e-21
MSTN	SNX15	0.410949	1.8e-21
MSTN	SPAG8	0.412834	1.14e-21
MSTN	SPDYA	0.424044	6.82e-23
MSTN	SRSF11	0.43034	1.34e-23
MSTN	SRSF5	0.454656	1.8e-26
MSTN	STARD9	0.461381	2.63e-27
MSTN	STRADA	0.461026	2.92e-27
MSTN	STX16-NPEPL1	0.431909	8.89e-24
MSTN	SUGP2	0.414592	7.36e-22
MSTN	SZT2	0.420907	1.51e-22
MSTN	TAPT1	0.405563	6.66e-21
MSTN	TAS2R10	0.453711	2.36e-26
MSTN	TBX19	0.41964	2.09e-22
MSTN	TECTA	0.465796	7.27e-28
MSTN	TIA1	0.44719	1.45e-25
MSTN	TIAF1	0.431054	1.11e-23
MSTN	TMEM110-MUSTN1	0.442977	4.61e-25
MSTN	TNNI3K	0.428749	2.03e-23
MSTN	TPH1	0.431602	9.64e-24
MSTN	TRIM52	0.487611	9.5e-31
MSTN	TRIM66	0.441353	7.17e-25
MSTN	TRMT10B	0.416679	4.38e-22
MSTN	TSPYL2	0.436487	2.65e-24
MSTN	TSSK3	0.444173	3.33e-25
MSTN	TSSK4	0.431391	1.02e-23
MSTN	TTC14	0.474589	5.3e-29
MSTN	TTC21A	0.413925	8.68e-22
MSTN	TTLL3	0.540025	1.37e-38
MSTN	TUBGCP6	0.461975	2.22e-27
MSTN	UBAP1L	0.476134	3.32e-29
MSTN	UCP3	0.490304	4.05e-31
MSTN	VAMP1	0.427122	3.09e-23
MSTN	WDR27	0.452409	3.4e-26
MSTN	WNT2B	0.428478	2.18e-23
MSTN	YJEFN3	0.413405	9.87e-22
MSTN	ZBED5	0.433287	6.19e-24
MSTN	ZGLP1	0.429294	1.76e-23
MSTN	ZMAT1	0.461699	2.4e-27
MSTN	ZMYM6	0.453356	2.6e-26
MSTN	ZNF224	0.475352	4.21e-29
MSTN	ZNF333	0.473714	6.9e-29
MSTN	ZNF337	0.431517	9.86e-24
MSTN	ZNF345	0.447568	1.31e-25
MSTN	ZNF354B	0.477934	1.92e-29
MSTN	ZNF431	0.410809	1.87e-21
MSTN	ZNF44	0.424815	5.6e-23
MSTN	ZNF493	0.433123	6.46e-24
MSTN	ZNF512	0.44618	1.92e-25
MSTN	ZNF540	0.507693	1.36e-33
MSTN	ZNF546	0.479544	1.17e-29
MSTN	ZNF554	0.436939	2.35e-24
MSTN	ZNF589	0.444285	3.23e-25
MSTN	ZNF682	0.403197	1.17e-20
MSTN	ZNF700	0.428819	1.99e-23
MSTN	ZNF83	0.435321	3.61e-24
MSTN	ZNF846	0.470177	1.99e-28
MSTN	ZRANB2	0.417981	3.16e-22
