# Supplementary material for: Identification and validation of a muscle failure index to predict prognosis and immunotherapy in lung adenocarcinoma through integrated analysis of bulk and single-cell RNA sequencing data
Source: Front Immunol. 2023 Jan 17;13:1057088. doi: 10.3389/fimmu.2022.1057088 (PMC9888242; doi:10.3389/fimmu.2022.1057088)
Supplement: Supplementary file 6 [file Table_3.xlsx]

## Sheet: Table-S3
Table-S3: The Coefficient of the Risk Factor
Gene	Coefficient
CCR2	-0.0307791
C1orf101	-0.0303469
CD200R1	-0.0222005
BTN2A2	-0.00832959
ZNF682	-0.0057471
CD74	-1.48074e-05
EMP3	0.00121676
BIRC3	0.00231247
NMI	0.00274511
ARNTL2	0.00626338
